# Supplementary material for: Effect of Dietary Supplementation with Omega-3 Fatty Acid on the Generation of Regulatory T Lymphocytes and on Antioxidant Parameters and Markers of Oxidative Stress in the Liver Tissue of IL−10 Knockout Mice
Source: Nutrients. 2024 Feb 24;16(5):634. doi: 10.3390/nu16050634 (PMC10934328; doi:10.3390/nu16050634)
Supplement: Supplementary file 1 [file nutrients-16-00634-s001.zip]

Archive with 1 entries (1 files):
- nutrients-2801979-supplementary.pdf
